# Supplementary material for: Integrated Quantitative Evaluation of Spatial Cognition and Motor Function with HoloLens Mixed Reality
Source: Sensors (Basel). 2024 Jan 15;24(2):528. doi: 10.3390/s24020528 (PMC10819263; doi:10.3390/s24020528)
Supplement: Supplementary file 1 [file sensors-24-00528-s001.zip]

Archive with 1 entries (1 files):
- sensors-2777378-supplementary.mp4
